# Supplementary material for: Parallelized TCSPC for Dynamic Intravital Fluorescence Lifetime Imaging: Quantifying Neuronal Dysfunction in Neuroinflammation
Source: PLoS One. 2013 Apr 16;8(4):e60100. doi: 10.1371/journal.pone.0060100 (PMC3629055; doi:10.1371/journal.pone.0060100)
Supplement: Movie S1 — Neuronal response to KCl in hippocampus slices of CerTN L15 mice measured by GOI-based FLIM. 3D movie of a1·100/(a2+a1) images (FRET signal, Calcium level) in hippocampal slices of a CerTN L15 mouse before (first image) and during perfusion with 100 mM KCl. The acquisition was performed with the GOI-based FLIM setup in the 16 beam scanning mode (Material S1, Supplemental Setup Parameters). Scale bar = 20 µm. (ZIP) [file pone.0060100.s006.zip]

Archive with 1 entries (1 files):
- Supplemental movie S1.mov
